# Supplementary material for: A Combination of Blue Light at 460 nm and H2O2 for the Safe and Effective Eradication of Staphylococcus aureus in an Infected Mouse Skin Abrasion Model
Source: Microorganisms. 2023 Dec 8;11(12):2946. doi: 10.3390/microorganisms11122946 (PMC10745725; doi:10.3390/microorganisms11122946)
Supplement: Supplementary file 1 [file microorganisms-11-02946-s001.zip]

Archive with 1 entries (1 files):
- microorganisms-2719559-supplementary.pdf
